# Supplementary material for: Inhibition of fatty acid amide hydrolase prevents pathology in neurovisceral acid sphingomyelinase deficiency by rescuing defective endocannabinoid signaling
Source: EMBO Mol Med. 2020 Oct 5;12(11):e11776. doi: 10.15252/emmm.201911776 (PMC7645369; doi:10.15252/emmm.201911776)
Supplement: Supplementary file 2 — Source Data for Appendix [file EMMM-12-e11776-s009.xlsx]

## Sheet: Sheet1
S5A					S5B
Veh	5 AEA	25 AEA	50 AEA		Veh	GW	AEA	GW + AEA
152.828	124.285	137.319	133.572		152.828	122.176	137.319	132.511
79.384	70.5453	68.5889	54.9654		79.384	63.0735	68.5889	61.8597
67.7876	73.3854	72.3602	62.0718		67.7876	65.513	72.3602	57.0514
