# Supplementary material for: Inhibition of fatty acid amide hydrolase prevents pathology in neurovisceral acid sphingomyelinase deficiency by rescuing defective endocannabinoid signaling
Source: EMBO Mol Med. 2020 Oct 5;12(11):e11776. doi: 10.15252/emmm.201911776 (PMC7645369; doi:10.15252/emmm.201911776)
Supplement: Supplementary file 4 — Source Data for Figure 1 [file EMMM-12-e11776-s002.xlsx]

## Sheet: Hoja1
	A			B			C			D			E1
	WT	ASM-KO		WT	ASM-KO		WT	ASM-KO		WT	ASM-KO		WT	ASM-KO
	1.76179	0.623988		0.277533	0.33336		0.851563	0.655111		1.48023	1.3765		92	81
	0.756566	1.04467		0.173208	0.298989		1.13416	0.747357		1.59998	1.19413		111	56
	1.20046	2.5972		0.281324	0.340463		0.980932	0.621537		1.40181			114	83
	0.934137	2.66163		0.248592	0.285584		0.856573	0.752455					96	82
	0.669024	1.19482		0.254545	0.165285		0.926364	0.656122					87	66
				0.19001	0.232317		1.33022	0.649448
								0.797744
								0.818373
	E2			F1			F2			G1			G2
	WT	ASM-KO		WT	ASM-KO		WT	ASM-KO		WT	ASM-KO		WT	ASM-KO
	0.368	0.0443333		82.8427	125.413		0.0275	0.081		83.672	32.7298		0.017	0.009
	0.226	0.188667		70.9898	144.177		0.02175	0.27275		94.7232	92.7461		0.01525	0.0105
	0.2015	0.06225		91.586	168.063		0.03875	0.314		103.359	96.0735		0.0125	0.01175
	0.1975	0.07675		91.4945	159.914		0.09075	0.369		81.697	132.051		0.01925	0.01725
	0.18	0.138333		163.087	86.2546		0.07675	0.241		136.548	115.331		0.01875	0.01325
	H1 (n=1 human sample)
	CTRL	ASMD
	80.1453	23.1844
	88.5618	27.9211
	90.4628	47.135
	80.1743	64.4676
	75.7663	63.6712
	164.477	44.3952
	204.754	40.0504
	104.753	22.2899
	83.4097	27.9586
	108.214	49.9395
	73.4407	63.8177
	77.2195	43.9786
	74.2008	37.37
	74.2127	38.2386
	110.468	39.1985
	109.741
