# Supplementary material for: Inhibition of fatty acid amide hydrolase prevents pathology in neurovisceral acid sphingomyelinase deficiency by rescuing defective endocannabinoid signaling
Source: EMBO Mol Med. 2020 Oct 5;12(11):e11776. doi: 10.15252/emmm.201911776 (PMC7645369; doi:10.15252/emmm.201911776)
Supplement: Supplementary file 5 — Source Data for Figure 2 [file EMMM-12-e11776-s003.xlsx]

## Sheet: Hoja1
	A			B			C1 (neurons of 3 independent cultures)			C2 (neurons of 3 independent cultures)			D			E			F			G			H			I1 (neurons of 3 independent cultures)			I2 (neurons of 3 independent cultures)			J					K			L
	WT	ASM-KO		WT	ASM-KO		WT	ASM-KO		WT	ASM-KO		WT	ASM-KO		WT	ASM-KO		WT	WT-SM		WT	WT-SM		WT	WT-SM		WT	WT-SM		WT	WT-SM		WT Veh	WT SM	WT Bafi	WT SM+Bafi		ASM-KO Veh	ASM-KO + SMase		ASM-KO Veh	ASM-KO + SMase
	1.26044	0.0806183		2.06513	0.785198		1.39639	0.5845		0.119	0.136		0.017333	0.043		87.211	159.971		108.325	191.108		1.26044	0.448231		0.320607	0.215296		1.39639	1.0136		0.119	0.259		0.15	0.278326	0.279923	0.288881		97.3291	43.3779		0.549839	0.883935
	0.733419	0.0550277		2.63311	0.998005		1.9835	0.4016		0.227	0.325		0.0165	0.021		112.789	243.491		91.6754	200.936		0.733419	0.167222		0.258524	0.308987		1.9835	0.5845		0.227	0.135		0.279445		0.455223	0.409122		106.746	44.3279		0.665158	0.919489
	0.836734	0.0811428		2.52719	0.61811		2.14442	0.26789		0.064	0.347		0.023	0.05475			136.398					0.836734	0.635399					2.14442	0.68323		0.064	0.115		0.238503	0.103414	0.344811	0.593409		95.9249	76.0586		0.662042	1.14306
	1.20832	0.0245783		2.5861	0.597657		1.37535	0.16331		0.044	0.19		0.015	0.06875			174.806					1.20832	0.466716					1.37535	0.4016		0.044	0.107										0.588046	0.912546
	1.06994	0.0236002		1.17906	0.669115		0.76829	0.85861		0.062	0.415			0.038333								1.06994	0.521004					0.76829	0.26789		0.062	0.341										0.520368	0.754451
							1.1891	0.80529		0.051	0.356																	1.1891	0.16331		0.051	0.157
							1.08158	0.65363		0.013	0.297																	1.08158	0.85861		0.013	0.112
							0.86727	0.43792		0.133	0.371																	0.86727	0.90513		0.133	0.094
							2.2342	0.48415		0.025	0.35																	2.2342	0.80529		0.025	0.077		M			N
							2.16463	0.38198		0.029	0.301																	2.16463	0.65363		0.029	0.24		ASM-KO Veh	ASM-KO + SMase		ASM-KO Veh	ASM-KO + SMase
							1.5243	0.28735		0.108	0.411																	1.5243	0.43792		0.108	0.462		0.434084	0.691145		0.2936	0.122143
							0.7734	0.11789		0.044	0.402																	0.7734	0.48415		0.044	0.51		0.444986	0.566728		0.204143	0.156
							0.37232	0.5845		0.016	0.489																	0.37232	0.38198		0.016	0.468		0.419077	0.450503		0.275	0.156667
							0.57707	0.4016		0.154	0.321																	0.57707	0.28735		0.154	0.567		0.105444	0.415155
							1.44822	0.26789		0.384	0.215																	1.44822	0.11789		0.384	0.204		0.606745	0.819783
							0.9744	0.16331		0.346	0.231																	0.9744			0.346	0.445
							1.28518	0.85861		0.209	0.326																	1.28518			0.209	0.37
							1.39639	0.80529		0.276	0.44																				0.276	0.184
							1.9835	0.65363		0.308	0.302																				0.308	0.166
							2.14442	0.43792		0.253	0.222																				0.253	0.387
							1.37535	0.48415		0.259	0.418																				0.259	0.28
							0.76829	0.38198		0.252	0.34																				0.252	0.477
							1.1891	0.28735		0.366	0.404																				0.366	0.205
							1.08158	0.11789		0.246	0.316																				0.246	0.294
							0.86727			0.249	0.331																				0.249	0.297
							2.2342			0.119	0.136																				0.119	0.259
							2.16463			0.227	0.325																				0.227	0.135
							1.5243			0.064	0.347																				0.064	0.115
							0.7734			0.044	0.19																				0.044	0.107
							0.37232			0.062	0.415																				0.062	0.341
							0.57707			0.051	0.356																				0.051	0.157
							1.44822			0.013	0.297																				0.013	0.112
							0.9744			0.133	0.371																				0.133	0.094
							1.28518			0.025	0.35																				0.025	0.077
										0.029	0.301																				0.029	0.24
										0.108	0.411																				0.108	0.462
										0.044	0.402																				0.044	0.51
										0.016	0.489																				0.016	0.468
										0.154	0.321																				0.154	0.567
										0.384	0.215																				0.384	0.204
										0.346	0.231																				0.346	0.445
										0.209	0.326																				0.209	0.37
										0.276	0.44																				0.276	0.184
										0.308	0.302																				0.308	0.166
										0.253	0.222																				0.253	0.387
										0.259	0.418																				0.259	0.28
										0.252	0.34																				0.252	0.477
										0.366	0.404																				0.366	0.205
										0.246	0.316																				0.246	0.294
										0.249	0.331																				0.249	0.297
										0.119	0.136																				0.119	0.259
										0.227	0.325																				0.227	0.135
										0.064	0.347																				0.064	0.115
										0.044	0.19																				0.044	0.107
										0.062	0.415																				0.062	0.341
										0.051	0.356																				0.051	0.157
										0.013	0.297																				0.013	0.112
										0.133	0.371																				0.133	0.094
										0.025	0.35																				0.025	0.077
										0.029	0.301																				0.029	0.24
