# Supplementary material for: Inhibition of fatty acid amide hydrolase prevents pathology in neurovisceral acid sphingomyelinase deficiency by rescuing defective endocannabinoid signaling
Source: EMBO Mol Med. 2020 Oct 5;12(11):e11776. doi: 10.15252/emmm.201911776 (PMC7645369; doi:10.15252/emmm.201911776)
Supplement: Supplementary file 6 — Source Data for Figure 3 [file EMMM-12-e11776-s004.xlsx]

## Sheet: Hoja1
	A					B					C
	Veh	5µM AEA	25µM AEA	50µM AEA		Veh	GW	AEA	GW + AEA		Veh	AEA
	103.697	77.7941	52.1816	37.6907		99.9236	111.868	70.0294	123.054		13.4159	17.8483
	96.3032	79.6578	49.901	42.2851		95.0376	104.859	64.7025	110.644		15.1197	15.0204
	102.82	73.2126	63.3614	56.5279		105.039	102.05	67.3326	112.035		12.4028	10.5512
											7.14035	16.2078
											9.65917	22.4751
											10.1002	17.6854
	D
	Veh	JNJ	PF	URB	JNJ+AEA	PF+AEA	URB+AEA
	100	68.4924	73.7855	31.3652	64.0312	65.6222	28.1691
	100.9	32.493	55.1592	44.2448	35.7272	35.3841	42.4438
	99.8	39.703	47.0695	44.1633			41.3983
				50.004			43.3883
				48.2844			44.4983
	E				G
	Veh	PF	SR+PF		H2O2	Veh	AEA	URB	JNJ	PF
	93.6231	76.3131	106.377		100	5	10	13	10	2
	91.5804	68.1955	85.4255		100	15	3	10	7	12
	114.992	67.778	83.2495		100	4	7	4	8	5
		70.4164	95.1507
