# Supplementary material for: Inhibition of fatty acid amide hydrolase prevents pathology in neurovisceral acid sphingomyelinase deficiency by rescuing defective endocannabinoid signaling
Source: EMBO Mol Med. 2020 Oct 5;12(11):e11776. doi: 10.15252/emmm.201911776 (PMC7645369; doi:10.15252/emmm.201911776)
Supplement: Supplementary file 7 — Source Data for Figure 4 [file EMMM-12-e11776-s005.xlsx]

## Sheet: Hoja1
	A
	KO Veh										KO PF										WT Veh										WT PF
	19.7	19.3	17.1	17.8	20.1						19.1	20.2	20.1	19.8	17.9						23.3	25.7	25.2	27.1	25	16.1	15.9	15.1	16.5		21.1	21.1	19.2	22.3	20.5	22.5	25.7	26	25.7	25.1
	19.9	20	18.9	18.1	20.2						21.8	21.7	21.7	20.5	19						24.8	27	26.2	27.6	25.7	16.7	17.2	15.5	17		21.1	21.2	20	23.2	21	23.8	27.1	26.7	27.9	26.3
	20.4	20.3	19.5	18.4	20						22.3	22.5	22.4	21	19.5						25.6	27.5	27.4	28.7	26.8	17.2	18	15.8	17.2		21.5	21.4	20.6	24	21.2	24.3	28	27.1	28.9	27.3
	20.7	20.7	19.7	19.1	20.45						22.8	22.8	22.9	21.6	20						26.8	28.6	28.6	29.3	28.2	17.5	18.5	15.8	17.6		21.6	21.6	21.3	24.9	21.4	25.1	28.9	28.1	29.5	28.7
	20.6	20.7	20	20.1	20.2						23	22.6	22.8	21.3	20.1						27	28.9	29.1	29.2	28.3	17.8	18.3	16	18.5		22.1	21.5	21.3	26	21.6	25.5	28.9	28.4	29.4	29
	20.8	21	19.6	21.8	19.64						23.1	22.7	23.5	22.7	21.5						27.6	29.4	29.6	29.3	28.7	18.2	17.7	16.7	19		23.6	21.7	21.4	26.9	21.9	26.2	28.5	29.3	29	29.3
	20.9	21.4	20.5	21.7	19.6						24	23.9	24.8	23.4	22.4						29.3	31	30.6	30.6	30.3	18.75	17.8	17	19.3		21.73	21.4	22.13	26.9	27	27.76	22.9	29	30.5	29.3
	B
	WT Veh										WT PF										KO Veh										KO PF
	79	97	132	132	188	85	200	55	230		55	168	260	237	142	78	146	240	74		109	37	52	77	17	119		85	90		52	134	126			160	162		78	148
	170	170	170	150	200	152	144	113	233		250	143	150	174	225	125	262	150	256		130	10	87	73	55	118		82	101		100	143	146			99	128		140	149
	196	193	170	186	206	188	212	103	267		170	251	200	220	235	142	174	247	161		97	57	70	90	63	99		94	60		152	134	184			136	140		122	180
	140	220	174	209	186	170	232	130	284		183	199	207	227	160	120	199	253	214		115	14	72	98	56	100		99	99		144	150	208			157	164		125	135
	C					D					E
	WT Veh	WT PF	KO Veh	KO PF		WT Veh	WT PF	KO Veh	KO PF		WT Veh	WT PF	KO Veh	KO PF
	30.3333	17.6667	2.33333	26		149	146	104	124		14	22.6667	13.3333	40
	29	33.6667	17.3333	29		74	127	25	72		21.3333	25.3333	16.6667	30.6667
	33.6667	27.3333	5.66667	16.6667		115	136	53	23		21.3333	26	22	12
	25.6667	25.6667	1.33333	25.3333		74	98	21	164		30.6667	25	9.66667	9.66667
	20.6667	15.6667	1	29		145	137	100	41		22	30.3333	3.33333	34
	19	36	20.3333	29.3333		96	120	14	147		42.6667	15	0	35
	26.6667	21.6667	24.6667	15		107	143				15.6667	21.6667	23.3333	17.3333
	32.6667	27.3333		34.3333		121	105				39.6667	27.3333	25
	27.3333	31.6667		0		164	108
		37.3333
	F
	Time	WT Veh	WT PF	KO Veh	KO PF
	27			1
	26.2857			1
	29.1429			1
	30.2857			1
	30			1
	40.2857				1
	34.1429				1
	35.7143				1
	38.5714				1
	39				1
	39.2857				1
	50	0
	50		0
