# Supplementary material for: Inhibition of fatty acid amide hydrolase prevents pathology in neurovisceral acid sphingomyelinase deficiency by rescuing defective endocannabinoid signaling
Source: EMBO Mol Med. 2020 Oct 5;12(11):e11776. doi: 10.15252/emmm.201911776 (PMC7645369; doi:10.15252/emmm.201911776)
Supplement: Supplementary file 8 — Source Data for Figure 5 [file EMMM-12-e11776-s006.xlsx]

## Sheet: Hoja1
	A					B					C1			C2			D
	WT Veh	WT PF	KO Veh	KO PF		WT Veh	WT PF	KO Veh	KO PF		WT Veh	WT PF		KO Veh	KO PF		WT Veh	WT PF	KO Veh	KO PF
	0.02	0.07	0.06	0.25		107.403	73.1084	170.577	125.075		0.125438	0.0683408		0.455553	0.583822		1.25719	0.717834	0.472817	0.509156
	0.03	0.05	0.11	0.21		101.47	107.669	182.651	117.195		0.0852889	0.153089		0.654125	0.627974		1.14316	0.828969	0.445767	0.473937
	0.01	0.09	0.11	0.19		103.608	112.579	179.862	147.031			0.0509339		0.297057	0.788432		0.969059	0.859038	0.419763	0.488062
	0.04	0.11	0.12	0.27		87.5196	91.7225		145.831								0.71803	0.787889	0.413523	0.582646
			0.12	0.2														1.21761
				0.29
	E					F1					F2 (4 different mice)					G (neurons of 4 different mice)					H (astrocytes of 4 different mice)
	WT Veh	WT PF	KO Veh	KO PF		WT Veh	WT PF	KO Veh	KO PF		WT Veh	WT PF	KO Veh	KO PF		WT Veh	WT PF	KO Veh	KO PF		WT Veh	WT PF	KO Veh	KO PF
	67.44	224.516	46.8658	237.018		0.00775	0.0175	0.03275	0.02575		0.633	2.457	1.265	0.462		39.7129	61.9282	12.0421	26.7603		183.877	166.481	325.648	243.321
	105.71	333.025	49.5838	104.573		0.015	0.04725	0.01225	0.024		0.754	0.073	0.097	0.365		94.2422	42.3752	17.3808	25.2812		184.722	166.481	434.08	260.906
	56.7	186.621	142.558			0.011	0.0335	0.0846667			0.292	0.973	1.144	0.998		39.0915	63.3107	31.1506	36.8889		180.172	171.663	315.025	258.226
	171.58					0.02225					1.022	0.146	2.092	0.754		50.4296	45.9111	21.709	26.3609		179.658	167.516	389.701	266.424
											1.679	0.389	1.362	0.438		39.1388	35.0155	17.9443	51.1414		178.837	166.481	312.178	218.496
											0.438	0.024	3.698	1.046		46.8481	61.1912	11.3504	25.1331		174.986	171.663	195.308	226.944
											0.511	0.122	1.217	1.606		56.6797	54.6848	12.5001	26.5627		186.684	167.516	242.215	229.602
											0.365	0.097	1.557	0.438		79.5689	46.0777	22.6676	21.1564		185.363	168.804	292.832	223.829
											0.584	0.73	1.241	0.511		51.1373	62.9672	17.5963	29.1016		209.203	252.277	59.9078	171.565
											0.681	1.022	0.779	1.071		53.5996	44.6748	1.61449	54.8927		209.393	247.449	329.819	237.999
											0.779	0.876	1.533	1.119		58.3037	67.2042	18.2843	47.3729		149.221	233.959	336.477	238.404
											1.071	1.046	0.122	0.024		55.4773	58.3205	4.26784	24.8958		151.911	211.768	308.977	233.362
											2.19	0.049	1.192	0.438							125.153	175.935	283.62	248.766
											0.122	0.073	1.435	0.949							176.191	183.037	271.026	239.244
											0.73	0.024	1.825	0.341							125.963	182.596	284.719	238.024
											0.438	0.779	0.657	0.414							130.878	190.799	293.061	245.68
											1.144	0.17	1.071	0.414
											1.071	0.462	0.681	0.462
											0.754	0.292	1.265	0.316
											1.679	0.706	0.389	0.243
											0.414	0.633	0.56	0.341
	I1 (microglia of 4 different mice)					I2 (microglia of 4 different mice)
	WT Veh	WT PF	KO Veh	KO PF		WT Veh	WT PF	KO Veh	KO PF
	0.0174771	0.0174771	0.0699083	0.0349541		31.8	39.512	152.039	52.821
	0.0349541	0.0174771	0.0699083	0.0524312		32.724	39.926	235.784	106.664
	0.0349541	0.0524312	0.0524312	0.0174771		54.232	28.515	175.859	167.927
	0.0174771	0	0.0873853	0.0699083		35.619	123.403	195.396	21.435
	0.0174771	0	0.0873853	0.0873853		74.815	54.524	102.722	111.822
	0.0349541	0	0.0873853	0.0524312		55.789	40.996	187.586	113.184
	0.0174771	0.0174771	0.0699083	0.0524312		25.498	45.279	135.057	240.212
	0	0.0174771	0.0873853	0.0699083		75.764	58.125	72.626	103.817
	0.0174771	0.0349541	0.0699083	0.0174771		41.556	53.77	242.913	117.929
	0.0174771	0.0349541	0.12234	0.0349541		34.695	93.014	151.699	80.095
	0.0174771	0.0524312	0.0524312	0.0349541		57.006	35.206	229.483	127.32
	0.0349541	0.0524312	0.0349541	0.0524312		61.142	33.259	122.186	212.086
	0.0174771	0.0174771	0.0524312	0.0349541		74.621	107.077	161.723	115.666
	0.0349541	0.0349541	0.104862	0.0524312		78.076	27.712	136.419	35.108
	0.0349541	0.0349541	0.0699083	0.0524312		23.114	30.096	212.476	56.495
	0.0174771	0.0174771	0.0699083	0.0873853		62.042	41.41	139.947	16.618
