# Supplementary material for: Inhibition of fatty acid amide hydrolase prevents pathology in neurovisceral acid sphingomyelinase deficiency by rescuing defective endocannabinoid signaling
Source: EMBO Mol Med. 2020 Oct 5;12(11):e11776. doi: 10.15252/emmm.201911776 (PMC7645369; doi:10.15252/emmm.201911776)
Supplement: Supplementary file 9 — Source Data for Figure 6 [file EMMM-12-e11776-s007.zip]

Archive with 54 entries (51 files):
- Fig 6 source data 1 September/
- Fig 6 source data 1 September/01kocer.tif
- __MACOSX/
- __MACOSX/Fig 6 source data 1 September/
- __MACOSX/Fig 6 source data 1 September/._01kocer.tif
- Fig 6 source data 1 September/01kocx.tif
- __MACOSX/Fig 6 source data 1 September/._01kocx.tif
- Fig 6 source data 1 September/01kohipp.tif
- __MACOSX/Fig 6 source data 1 September/._01kohipp.tif
- Fig 6 source data 1 September/01Koliv.tif
- __MACOSX/Fig 6 source data 1 September/._01Koliv.tif
- Fig 6 source data 1 September/1kocer.tif
- __MACOSX/Fig 6 source data 1 September/._1kocer.tif
- Fig 6 source data 1 September/1kocx.tif
- __MACOSX/Fig 6 source data 1 September/._1kocx.tif
- Fig 6 source data 1 September/1kohipp.tif
- __MACOSX/Fig 6 source data 1 September/._1kohipp.tif
- Fig 6 source data 1 September/1koliv.tif
- __MACOSX/Fig 6 source data 1 September/._1koliv.tif
- Fig 6 source data 1 September/5kocer.tif
- __MACOSX/Fig 6 source data 1 September/._5kocer.tif
- Fig 6 source data 1 September/5kocx.tif
- __MACOSX/Fig 6 source data 1 September/._5kocx.tif
- Fig 6 source data 1 September/5kohipp.tif
- __MACOSX/Fig 6 source data 1 September/._5kohipp.tif
- Fig 6 source data 1 September/5koliv.tif
- __MACOSX/Fig 6 source data 1 September/._5koliv.tif
- Fig 6 source data 1 September/5wtcer.tif
- __MACOSX/Fig 6 source data 1 September/._5wtcer.tif
- Fig 6 source data 1 September/5wtcx.tif
- __MACOSX/Fig 6 source data 1 September/._5wtcx.tif
- Fig 6 source data 1 September/5wthipp.tif
- __MACOSX/Fig 6 source data 1 September/._5wthipp.tif
- Fig 6 source data 1 September/5wtliv.tif
- __MACOSX/Fig 6 source data 1 September/._5wtliv.tif
- Fig 6 source data 1 September/Fig 6 source data 28 AUGUST.xlsx
- __MACOSX/Fig 6 source data 1 September/._Fig 6 source data 28 AUGUST.xlsx
- Fig 6 source data 1 September/vehkocer.tif
- __MACOSX/Fig 6 source data 1 September/._vehkocer.tif
- Fig 6 source data 1 September/VehKOcx.tif
- __MACOSX/Fig 6 source data 1 September/._VehKOcx.tif
- Fig 6 source data 1 September/vehkohipp.tif
- __MACOSX/Fig 6 source data 1 September/._vehkohipp.tif
- Fig 6 source data 1 September/VehKoliv.tif
- __MACOSX/Fig 6 source data 1 September/._VehKoliv.tif
- Fig 6 source data 1 September/vehwtcer.tif
- __MACOSX/Fig 6 source data 1 September/._vehwtcer.tif
- Fig 6 source data 1 September/vehwtcx.tif
- __MACOSX/Fig 6 source data 1 September/._vehwtcx.tif
- Fig 6 source data 1 September/vehwthipp.tif
- __MACOSX/Fig 6 source data 1 September/._vehwthipp.tif
- Fig 6 source data 1 September/vehwtliv.tif
- __MACOSX/Fig 6 source data 1 September/._vehwtliv.tif
- __MACOSX/._Fig 6 source data 1 September
