# Supplementary material for: Inhibition of fatty acid amide hydrolase prevents pathology in neurovisceral acid sphingomyelinase deficiency by rescuing defective endocannabinoid signaling
Source: EMBO Mol Med. 2020 Oct 5;12(11):e11776. doi: 10.15252/emmm.201911776 (PMC7645369; doi:10.15252/emmm.201911776)
Supplement: Supplementary file 9 — Source Data for Figure 6 [file EMMM-12-e11776-s007.zip › Fig 6 source data 1 September/Fig 6 source data 28 AUGUST.xlsx]

## Sheet: Hoja1
	B
	WT Veh	WT 5 PF	KO Veh	KO 0,1 PF	KO 1 PF	KO 5 PF		WT Veh	WT 5 PF	KO Veh	KO 0,1 PF	KO 1 PF	KO 5 PF		WT Veh	WT 5 PF	KO Veh	KO 0,1 PF	KO 1 PF	KO 5 PF		WT Veh	WT 5 PF	KO Veh	KO 0,1 PF	KO 1 PF	KO 5 PF
	111.218	86.4146	204.407	153.512	156.815	132.15		110.548	70.0536	222.809	146.501	210.587	134.939		99.4773	64.9433	119.6	113.184	121.05	101.841		193.091	70.6088	295.282	289.226	269.956	249.365
	104.17	96.6275	170.689	285.427	133.141	175.644		130.487	91.0209	154.576	155.383	137.949	287.005		86.1394	65.9987	121.598	111.353	119.412	106.945		104.973	85.5383	280.747	269.846	269.515	241.106
	116.255	90.0208		152.851	186.215	131.269		74.8619	112.787	154.502	140.261	172.891	118.239		75.1589	68.7512	121.928	121.824	116.591	96.5422		77.656	91.2091	321.966	283.169	282.068	208.476
	C
	WT Veh	WT 5 PF	KO Veh	KO 0,1 PF	KO 1 PF	KO 5 PF		WT Veh	WT 5 PF	KO Veh	KO 0,1 PF	KO 1 PF	KO 5 PF		WT Veh	WT 5 PF	KO Veh	KO 0,1 PF	KO 1 PF	KO 5 PF		WT Veh	WT 5 PF	KO Veh	KO 0,1 PF	KO 1 PF	KO 5 PF
	0	0	0.552719	0.552719	0.552719	0.552719		0.1581	0.135515	0.654987	0.700159	0.609816	0.361372		0.425299	0.425299	1.84296	1.84296	1.84296	1.2759		61.142	33.259	219.24	152.039	244.762	108.196
	0	0	0.829078	0.690898	0.829078	0.414539		0.135515	0.1581	0.609816	0.74533	0.451715	0.338786		0.141766	0.425299	2.12649	0.992363	1.84296	1.2759		74.621	107.077	127.758	235.784	117.223	150.117
	0.414539	0.276359	0.414539	0.552719	0.552719	0.276359		0.1581	0.203272	0.722745	0.677573	0.632401	0.361372		0.283532	0.708831	1.55943	1.70119	2.12649	1.13413		78.076	27.712	269.676	175.859	108.683	117.004
	0.276359	0.13818	0.552719	0.690898	0.414539	0.414539		0.090343	0.135515	0.722745	0.654987	0.316201	0.42913		0.567065	0.283532	1.98473	1.84296	0.850597	1.13413		23.114	30.096	191.698	195.396	181.844	142.672
	0.13818	0	0.414539	0.552719	0.967258	0.414539		0.112929	0.225858	0.677573	0.542058	0.722745	0.474301		0.283532	0.283532	1.70119	1.70119	2.12649	1.41766		62.042	41.41	148.755	102.722	181.844	152.721
	0	0.13818	0.690898	0.552719	0.552719	0.690898		0.1581	0.180686	0.383958	0.542058	0.632401	0.383958		0.425299	0.283532	1.41766	2.12649	1.41766	0.992363				242.183	187.586	165.713	152.356
																								136.809	135.057	141.091	73.575
																								196.004	72.626	144.157	95.374
																								201.211	242.913	157.514	170.02
																								138.366	151.699	164.424	110.459
																								203.06	229.483	123.67	118.439
																								168.243	122.186	87.54
																								125.203	161.723	118.245
																								162.988	136.419	129.047
																								171.163	212.476	164.156
																								171.771	139.947	127.004
