# Supplementary material for: Inhibition of fatty acid amide hydrolase prevents pathology in neurovisceral acid sphingomyelinase deficiency by rescuing defective endocannabinoid signaling
Source: EMBO Mol Med. 2020 Oct 5;12(11):e11776. doi: 10.15252/emmm.201911776 (PMC7645369; doi:10.15252/emmm.201911776)
Supplement: Supplementary file 10 — Source Data for Figure 7 [file EMMM-12-e11776-s008.xlsx]

## Sheet: Hoja1
	A			B			C (neurons of 1 human sample)			D				E				F (fibroblast from 2 different cultures)					G1			G2			H1					H2
	WT	NPCnmf164		WT	Npc1nmf164		Control	NPC		Veh	PF 50 uM	PF 100 uM		Veh	PF 50 uM	PF 100 uM		CTRL Veh	CTRL PF	NPC Veh	NPC PF		NPCnmf164Veh	NPCnmf164PF		NPCnmf164Veh	NPCnmf164PF		WT Veh	WT PF	NPCnmf164Veh	NPCnmf164PF		WT Veh	WT PF	NPCnmf164Veh	NPCnmf164PF
	1.04367	1.08247		91.7358	107.815		80.1453	51.011		100	100.064	88.8519		100	43.8858	56.8285		0.49	0.096	0.307	0.434		105.38	21.4108		79.6041	59.3028		88.5413	55.3383	387.368	420.571		34.0104	43.17	101.096	102.022
	0.921401	1.16341		95.7253	59.8227		88.5618	53.2052		100	77.03	70.3644		100	77.7781	66.9468		0.489	0.304	0.433	0.297		94.6197	49.9218		71.0754	103.235		88.5413	77.4736	486.977	398.436		70.3644	27.4481	127.857	74.7397
	1.34454	0.949405		97.9664	57.4017		90.4628	53.7432			86.4072				89.2741			0.273	0.408	0.298	0.207			98.2985		201.434	80.0767		143.88	88.5413	486.977	448.24		45.5276	26.9705	126.094	90.3822
	0.941624	1.04325		97.6155	57.7786		80.1743	48.7725										0.045	0.199	0.668	0.326			74.846		76.7469				99.6089					35.1901
	0.940329	0.741593		107.127	57.6789		75.7663	42.0914										0.595	0.2	0.419	0.478					71.1398
	0.808443	0.366016		109.83			164.477	55.0198										0.203	0.078	0.467	0.449
							204.754	49.1894										0.69	0.318	0.626	0.324
							104.753	40.215										0.155	0.118	0.417	0.287
							83.4097	45.5127										0.129	0.402	0.488	0.236
							108.214	50.3579										0.356	0.305	0.375	0.31
							73.4407	49.2413										0.452	0.287
							77.2195	55.179										0.25	0.148
							74.2008	41.5961										0.498	0.289
							74.2127	50.1575										0.168	0.244
							110.468	40.011										0.271	0.263
							109.741	52.6816										0.323	0.487
								40.5557											0.157
								51.8325											0.3
								95.0237											0.249
								61.8137											0.159
								60.2116
								66.7239
								67.7121
								65.5096
								80.8618
								74.4004
								79.2284
								67.5688
								64.6332
								74.5237
								65.9626
								68.1295
								77.3366
								97.9138
								91.0493
								73.8166
								83.5906
								76.6583
								65.6275
								79.2405
								71.2237
								50.7761
								40.2585
								59.2695
								44.1026
								40.6716
								50.5877
								59.9221
								71.4264
								93.3012
								92.5978
								96.2077
								72.105
								87.7032
								54.056
								52.2232
								63.635
